# Supplementary material for: Lightsheet fluorescence lifetime imaging microscopy with wide‐field time‐correlated single photon counting
Source: J Biophotonics. 2019 Nov 25;13(2):e201960099. doi: 10.1002/jbio.201960099 (PMC7065631; doi:10.1002/jbio.201960099)
Supplement: Supplementary file 4 — Video S4 worm‐XX.avi 3D stacks of C. elegans acquired slice by slice. “AO” and “GFP” are controls with one label only, “resXX” have both labels. Lifetime scale 3–5 ns. The videos show a fly‐though the focus stack slice by slice upwards and downwards, brightest point projection along y‐axis rotated through 360 degrees, and brightest point projection along x‐axis rotated through 360 degrees. [file JBIO-13-e201960099-s004.zip]

Archive with 4 entries (4 files):
- worm-AO.avi
- worm-GFP.avi
- worm-resB2.avi
- worm-resC1.avi
